# Supplementary material for: In Situ Encapsulation of Camptothecin by Self-Assembly of Poly(acrylic acid)-b-Poly(N-Isopropylacrylamide) and Chitosan for Controlled Drug Delivery
Source: Polymers (Basel). 2023 May 26;15(11):2463. doi: 10.3390/polym15112463 (PMC10255083; doi:10.3390/polym15112463)
Supplement: Supplementary file 1 [file polymers-15-02463-s001.zip]

Archive with 1 entries (1 files):
- polymers-2367038-supplementary.pdf
